# Supplementary material for: Advancing biodiversity assessments with environmental DNA: Long‐read technologies help reveal the drivers of Amazonian fungal diversity
Source: Ecol Evol. 2020 Jun 23;10(14):7509–24. doi: 10.1002/ece3.6477 (PMC7391351; doi:10.1002/ece3.6477)
Supplement: Supplementary file 5 — Supplementary Material [file ECE3-10-7509-s005.csv]

locality	habitat	plot	kind	ID	long	lat	Coarse_Sand	Fine_sand	total_sand_fraction	Silt	Clay	pH	C	m_o	P	K	Na	Ca	Mg	Al	H_Al	SB	t	T	V	m
BC	IG	P1	litter	LBCIGP1	-70.00603333	-4.326083333	3.158333333	18.56166667	21.72	452.4466667	525.8333333	4.77	28.14945	48.417054	21.55125704	109.6666667	42	15.22333333	2.53	0.69	4.719	18.21641944	18.90641944	22.93541944	79.2073398	3.674341611
BC	IG	P2	litter	LBCIGP2	-70.00291667	-4.32335	2.72	12.7	15.42	443.7466667	540.8333333	5.14	28.4088	48.863136	40.72605115	111.3333333	47.66666667	17.50333333	2.76	0.196666667	4.0205	20.75531969	20.95198636	24.77581969	83.86779505	0.95338322
BC	IG	P3	litter	LBCIGP3	-70.00263333	-4.320716667	2.265	7.731666667	9.996666667	301.3366667	688.6666667	5.106666667	28.78785	49.515102	15.40041179	124.3333333	44.33333333	20.24	3.54	0.156666667	3.9325	24.29074169	24.44740835	28.22324169	85.99776113	0.651797505
BC	TF	P1	litter	LBCTFP1	-70.07126667	-4.425383333	10.82	127.3916667	138.2116667	524.6216667	337.1666667	4.34	30.06465	51.711198	10.27470741	86	18.66666667	3.136666667	1.23	1.916666667	6.215	4.667774936	6.584441603	10.88277494	42.29012145	30.07010715
BC	TF	P2	litter	LBCTFP2	-70.05903333	-4.425383333	9.536666667	110.8683333	120.405	527.595	352	4.106666667	27.664	47.58208	10.34460338	64	12	2.46	1.36	4.243333333	7.0785	4.035856777	8.279190111	11.11435678	36.12539214	51.119003
BC	TF	P3	litter	LBCTFP3	-70.07526667	-4.426483333	9.118333333	329.1566667	338.275	414.5583333	247.1666667	3.913333333	23.9267	41.153924	9.319462505	49.66666667	25.66666667	0.473333333	0.306666667	4.253333333	7.2875	1.018618926	5.271952259	8.306118926	12.1657976	80.85838293
BC	VZ	P1	litter	LBCVZP1	-70.01043333	-4.335866667	1.428333333	4.321666667	5.75	591.0833333	403.1666667	4.523333333	21.1603	36.395716	32.03565236	94.33333333	36	9.79	3.106666667	1.476666667	4.1855	13.29445013	14.77111679	17.47995013	75.8329019	10.25059755
BC	VZ	P2	litter	LBCVZP2	-70.02085	-4.345933333	1.33	2.66	3.99	568.3433333	427.6666667	4.66	17.7422	30.516584	29.54269614	96	29.66666667	10.61	2.75	1.266666667	3.696	13.7345098	15.00117647	17.4305098	78.75755511	8.485996313
BC	VZ	P3	litter	LBCVZP3	-70.02735	-4.352766667	5.448333333	4.736666667	10.185	520.9816667	468.8333333	4.576666667	25.403	43.69316	23.29865626	97	48.66666667	11.38	3.47	1.566666667	5.3845	15.30967604	16.87634271	20.69417604	73.91202412	9.368924991
CUI	CAM	P1	litter	LCUICAMP1	-60.03291667	-2.587583333	751.885	158.7333333	910.6183333	42.04833333	47.33333333	3.65	21.2933	36.624476	8.084633723	19.33333333	11	0.07	0.05	1.643333333	7.6835	0.217271952	1.860605286	7.900771952	3.228818356	87.65004411
CUI	CAM	P2	litter	LCUICAMP2	-60.01995	-2.5708	624.2833333	242.5983333	866.8816667	51.11833333	82	4.496666667	3.1122	5.352984	3.704486346	7.666666667	4.333333333	0.073333333	0.026666667	0.43	0.9735	0.138448423	0.568448423	1.111948423	12.46214054	72.30980215
CUI	CAM	P3	litter	LCUICAMP3	-60.03063333	-2.581566667	795.7466667	148.0483333	943.795	35.205	21	3.846666667	11.9966	20.634152	7.036194192	15.33333333	8.666666667	0.25	0.056666667	0.82	3.5255	0.383563512	1.203563512	3.909063512	9.700057071	68.60070221
CUI	IG	P1	litter	LCUIIGP1	-60.32216667	-2.556216667	129.105	64.33	193.435	495.565	311	3.915	152.2185	261.81582	14.83446782	101	23	0.41	0.3	2.93	12.441	1.24831202	3.80831202	13.59031202	9.185308024	67.22138276
CUI	IG	P2	litter	LCUIIGP2	-60.32283333	-2.56035	142.3375	67.6025	209.94	524.31	265.75	3.73	174.629	300.36188	13.50402228	85.5	23.5	0.223333333	0.2	3.23	12.87	0.74084399	3.76084399	13.16534399	5.633668912	80.30643649
CUI	IG	P3	litter	LCUIIGP3	-60.32613333	-2.56315	211.65	70.75833333	282.4083333	521.925	195.6666667	4.35	248.843	428.00996	10.46617162	78.66666667	52	0.243333333	0.17	3.023333333	15.653	0.840613811	3.863947144	16.49361381	5.20047483	78.17605464
CUI	TF	P1	litter	LCUITFP1	-60.31978333	-2.555183333	88.79166667	45.33	134.1216667	223.2116667	642.6666667	4.196666667	60.1692	103.491024	5.52134901	35	20.33333333	0.1	0.096666667	2.75	9.0255	0.37458653	3.12458653	9.40008653	4.016831201	87.99791206
CUI	TF	P2	litter	LCUITFP2	-60.32081667	-2.556666667	82.73	37.695	120.425	226.9083333	652.6666667	4.17	70.756	121.70032	5.499174917	37.33333333	20	0.106666667	0.09	2.686666667	10.153	0.379104859	3.065771526	10.53210486	3.601179482	87.58557306
CXN	CAM	P1	litter	LCXNCAMP1	-51.38715	-1.742816667	3.398333333	185.1516667	188.55	686.7833333	124.6666667	3.783333333	25.6291	44.082052	6.849804941	39	8.333333333	0.146666667	0.32	2.46	5.2635	0.602642796	3.062642796	5.866142796	10.50482439	79.99408203
CXN	CAM	P2	litter	LCXNCAMP2	-51.38725	-1.7431	2.418333333	150.1983333	152.6166667	720.05	127.3333333	3.803333333	22.6632	38.980704	7.29247941	44	8	0.116666667	0.173333333	2.853333333	5.9785	0.437314578	3.290647911	6.415814578	6.836561401	86.64277687
CXN	CAM	P3	litter	LCXNCAMP3	-51.3872	-1.74335	2.445	155.71	158.155	716.345	125.5	3.81	24.21265	41.645758	6.779908973	33.33333333	11	0.156666667	0.313333333	2.313333333	5.8575	0.603077579	2.916410912	6.460577579	9.406156035	79.21179803
CXN	IG	P1	litter	LCXNIGP1	-51.44491667	-1.7403	47.895	40.42	88.315	586.685	325	3.815	117.3725	201.8807	13.53651929	67.33333333	60	0.29	0.393333333	4.233333333	11.8635	1.116410912	5.349744246	12.97991091	8.458315283	79.24034846
CXN	IG	P2	litter	LCXNIGP2	-51.45428333	-1.7245	102.085	88.3	190.385	469.7816667	339.8333333	4.005	74.8125	128.6775	5.80136541	54.66666667	34.33333333	0.113333333	0.166666667	4.936666667	9.537	0.569087809	5.505754476	10.10608781	5.664607957	89.63561756
CXN	IG	P3	litter	LCXNIGP3	-51.45273333	-1.717516667	74.99	64.36	139.35	528.2333334	332.4166667	3.91	251.37	432.3564	30.66103164	79.33333333	49	0.373333333	0.466666667	3.796666667	15.9775	1.255942029	5.052608696	17.23344203	7.294514585	75.14143186
CXN	TF	P1	litter	LCXNTFP1	-51.46168333	-1.736766667	531.4833333	272.6816667	804.165	62.335	133.5	3.88	16.04645	27.599894	5.149003034	22.66666667	14	0.156666667	0.19	1.166666667	4.587	0.465507246	1.632173913	5.052507246	9.074145328	71.96461385
CXN	TF	P2	litter	LCXNTFP2	-51.4586	-1.738316667	488.0166667	269.73	757.7466667	81.58666667	160.6666667	3.74	19.5111	33.559092	5.871261378	27	21.33333333	0.083333333	0.186666667	1.466666667	5.654	0.431807332	1.898473998	6.085807332	7.159089382	77.2015962
CXN	TF	P3	litter	LCXNTFP3	-51.45631667	-1.739416667	556.995	234.1833333	791.1783333	59.82166667	149	3.756666667	20.1894	34.725768	8.154529692	36	18.33333333	0.09	0.213333333	1.4	5.8025	0.47511509	1.87511509	6.27761509	7.754978198	75.09815999
CXN	VZ	P1	litter	LCXNVZP1	-51.42853333	-1.780383333	14.07166667	91.88416667	105.9558333	791.0441667	103	3.843333333	146.7655	252.43666	33.94614218	54.66666667	37.66666667	0.73	0.83	1.67	10.9725	1.863580563	3.533580563	12.83608056	14.82687445	47.07625609
CXN	VZ	P2	litter	LCXNVZP2	-51.41043333	-1.771333333	16.2	148.215	164.415	751.085	84.5	4.135	69.24645	119.103894	14.04908973	46.66666667	25	0.416666667	0.416666667	1.146666667	6.27	1.061381074	2.208047741	7.331381074	14.72521505	52.60540319
CXN	VZ	P3	litter	LCXNVZP3	-51.41778333	-1.7747	11.94333333	35.55333333	47.49666667	831.0033333	121.5	4.09	82.6595	142.17434	12.41818379	51.33333333	19.66666667	0.843333333	0.746666667	1.213333333	6.325	1.806794544	3.020127877	8.131794544	22.17764115	40.21421759
JAU	CAM	P1	litter	LJAUCAMP1	-60.84361667	-3.08725	874.6083333	75.81333333	950.4216667	18.41166667	31.16666667	3.97	22.94915	39.472538	9.823122937	24.33333333	4.333333333	0.306666667	0.12	1.223333333	6.6935	0.507740835	1.731074169	7.201240835	7.555236722	70.90644542
JAU	CAM	P2	litter	LJAUCAMP2	-60.77676667	-3.079333333	895.7025	75.49	971.1925	10.8075	18	5.14	10.184475	17.517297	5.621132426	10	2	1.275	0.455	0.045	1.551	1.7642711	1.8092711	3.3152711	53.16486041	2.563811373
JAU	CAM	P3	litter	LJAUCAMP3	-60.76948333	-3.039883333	885.1554167	75.65166667	960.8070834	14.60958334	24.58333334	4.723333333	12.2759	21.114548	4	9.333333333	1.333333333	1.206666667	0.32	0.173333333	3.4265	1.556334186	1.729667519	4.982834186	31.21075675	10.5462789
JAU	IG	P1	litter	LJAUIGP1	-61.46143333	-1.461433333	20.05	177.1983333	197.2483333	588.4183333	214.3333333	3.76	68.894	118.49768	7.455570004	41	5.666666667	0.083333333	0.103333333	5.103333333	10.89	0.316163683	5.419497016	11.20616368	2.846049702	94.14558143
JAU	IG	P2	litter	LJAUIGP2	-61.46016667	-1.912933333	7.083333333	136.5183333	143.6016667	578.3983333	278	3.713333333	109.725	188.727	17.98656264	47.33333333	18	0.073333333	0.113333333	4.416666667	11.4345	0.385984655	4.802651321	11.82048465	3.282186845	91.9508319
JAU	IG	P3	litter	LJAUIGP3	-61.4529	-1.926	10.73666667	137.3833333	148.12	527.88	324	3.753333333	118.104	203.13888	18.82580446	66.33333333	14.66666667	0.12	0.176666667	5.553333333	12.7325	0.530085251	6.083418585	13.26258525	4.032949608	91.25319718
JAU	TF	P1	litter	LJAUTFP1	-61.44631667	-1.93945	29.14166667	373.6316667	402.7733333	438.56	158.6666667	3.763333333	38.58995	66.374714	9.623556106	38.33333333	8.333333333	0.093333333	0.103333333	3.813333333	10.527	0.330937766	4.1442711	10.85793777	3.059554668	92.01257592
JAU	TF	P2	litter	LJAUTFP2	-61.44468333	-1.955116667	35.78	210.6633333	246.4433333	381.39	372.1666667	3.763333333	41.6024	71.556128	5.100041254	34	15	0.1	0.096666667	5.123333333	11.6435	0.34884058	5.472173913	11.99234058	2.916503306	93.62082451
JAU	TF	P3	litter	LJAUTFP3	-61.48538333	-1.965266667	69.965	287.5716667	357.5366667	404.7966667	237.6666667	3.73	34.5401	59.408972	9.357466997	36	10.66666667	0.086666667	0.1	3.766666667	9.7295	0.32511509	4.091781756	10.05461509	3.252300865	91.68710146
BC	IG	P1	soil	SBCIGP1	-70.00603333	-4.326083333	3.158333333	18.56166667	21.72	452.4466667	525.8333333	4.77	28.14945	48.417054	21.55125704	109.6666667	42	15.22333333	2.53	0.69	4.719	18.21641944	18.90641944	22.93541944	79.2073398	3.674341611
BC	IG	P2	soil	SBCIGP2	-70.00291667	-4.32335	2.72	12.7	15.42	443.7466667	540.8333333	5.14	28.4088	48.863136	40.72605115	111.3333333	47.66666667	17.50333333	2.76	0.196666667	4.0205	20.75531969	20.95198636	24.77581969	83.86779505	0.95338322
BC	IG	P3	soil	SBCIGP3	-70.00263333	-4.320716667	2.265	7.731666667	9.996666667	301.3366667	688.6666667	5.106666667	28.78785	49.515102	15.40041179	124.3333333	44.33333333	20.24	3.54	0.156666667	3.9325	24.29074169	24.44740835	28.22324169	85.99776113	0.651797505
BC	TF	P1	soil	SBCTFP1	-70.07126667	-4.425383333	10.82	127.3916667	138.2116667	524.6216667	337.1666667	4.34	30.06465	51.711198	10.27470741	86	18.66666667	3.136666667	1.23	1.916666667	6.215	4.667774936	6.584441603	10.88277494	42.29012145	30.07010715
BC	TF	P2	soil	SBCTFP2	-70.05903333	-4.425383333	9.536666667	110.8683333	120.405	527.595	352	4.106666667	27.664	47.58208	10.34460338	64	12	2.46	1.36	4.243333333	7.0785	4.035856777	8.279190111	11.11435678	36.12539214	51.119003
BC	TF	P3	soil	SBCTFP3	-70.07526667	-4.426483333	9.118333333	329.1566667	338.275	414.5583333	247.1666667	3.913333333	23.9267	41.153924	9.319462505	49.66666667	25.66666667	0.473333333	0.306666667	4.253333333	7.2875	1.018618926	5.271952259	8.306118926	12.1657976	80.85838293
BC	VZ	P1	soil	SBCVZP1	-70.01043333	-4.335866667	1.428333333	4.321666667	5.75	591.0833333	403.1666667	4.523333333	21.1603	36.395716	32.03565236	94.33333333	36	9.79	3.106666667	1.476666667	4.1855	13.29445013	14.77111679	17.47995013	75.8329019	10.25059755
BC	VZ	P2	soil	SBCVZP2	-70.02085	-4.345933333	1.33	2.66	3.99	568.3433333	427.6666667	4.66	17.7422	30.516584	29.54269614	96	29.66666667	10.61	2.75	1.266666667	3.696	13.7345098	15.00117647	17.4305098	78.75755511	8.485996313
BC	VZ	P3	soil	SBCVZP3	-70.02735	-4.352766667	5.448333333	4.736666667	10.185	520.9816667	468.8333333	4.576666667	25.403	43.69316	23.29865626	97	48.66666667	11.38	3.47	1.566666667	5.3845	15.30967604	16.87634271	20.69417604	73.91202412	9.368924991
CUI	CAM	P1	soil	SCUICAMP1	-60.03291667	-2.587583333	751.885	158.7333333	910.6183333	42.04833333	47.33333333	3.65	21.2933	36.624476	8.084633723	19.33333333	11	0.07	0.05	1.643333333	7.6835	0.217271952	1.860605286	7.900771952	3.228818356	87.65004411
CUI	CAM	P2	soil	SCUICAMP2	-60.01995	-2.5708	624.2833333	242.5983333	866.8816667	51.11833333	82	4.496666667	3.1122	5.352984	3.704486346	7.666666667	4.333333333	0.073333333	0.026666667	0.43	0.9735	0.138448423	0.568448423	1.111948423	12.46214054	72.30980215
CUI	IG	P1	soil	SCUIIGP1	-60.32216667	-2.556216667	129.105	64.33	193.435	495.565	311	3.915	152.2185	261.81582	14.83446782	101	23	0.41	0.3	2.93	12.441	1.24831202	3.80831202	13.59031202	9.185308024	67.22138276
CUI	IG	P2	soil	SCUIIGP2	-60.32283333	-2.56035	142.3375	67.6025	209.94	524.31	265.75	3.73	174.629	300.36188	13.50402228	85.5	23.5	0.223333333	0.2	3.23	12.87	0.74084399	3.76084399	13.16534399	5.633668912	80.30643649
CUI	IG	P3	soil	SCUIIGP3	-60.32613333	-2.56315	211.65	70.75833333	282.4083333	521.925	195.6666667	4.35	248.843	428.00996	10.46617162	78.66666667	52	0.243333333	0.17	3.023333333	15.653	0.840613811	3.863947144	16.49361381	5.20047483	78.17605464
CUI	TF	P1	soil	SCUITFP1	-60.31978333	-2.555183333	88.79166667	45.33	134.1216667	223.2116667	642.6666667	4.196666667	60.1692	103.491024	5.52134901	35	20.33333333	0.1	0.096666667	2.75	9.0255	0.37458653	3.12458653	9.40008653	4.016831201	87.99791206
CUI	TF	P2	soil	SCUITFP2	-60.32081667	-2.556666667	82.73	37.695	120.425	226.9083333	652.6666667	4.17	70.756	121.70032	5.499174917	37.33333333	20	0.106666667	0.09	2.686666667	10.153	0.379104859	3.065771526	10.53210486	3.601179482	87.58557306
CUI	TF	P3	soil	SCUITFP3	-60.32075	-2.566	102.8083333	54.67166667	157.48	266.6866667	575.8333333	4.263333333	58.3205	100.31126	5.809612211	39.33333333	18.33333333	0.096666667	0.083333333	2.28	8.261	0.360306905	2.640306905	8.621306905	4.180566982	86.34899313
CXN	CAM	P1	soil	SCXNCAMP1	-51.38715	-1.742816667	3.398333333	185.1516667	188.55	686.7833333	124.6666667	3.783333333	25.6291	44.082052	6.849804941	39	8.333333333	0.146666667	0.32	2.46	5.2635	0.602642796	3.062642796	5.866142796	10.50482439	79.99408203
CXN	CAM	P2	soil	SCXNCAMP2	-51.38725	-1.7431	2.418333333	150.1983333	152.6166667	720.05	127.3333333	3.803333333	22.6632	38.980704	7.29247941	44	8	0.116666667	0.173333333	2.853333333	5.9785	0.437314578	3.290647911	6.415814578	6.836561401	86.64277687
CXN	CAM	P3	soil	SCXNCAMP3	-51.3872	-1.74335	2.445	155.71	158.155	716.345	125.5	3.81	24.21265	41.645758	6.779908973	33.33333333	11	0.156666667	0.313333333	2.313333333	5.8575	0.603077579	2.916410912	6.460577579	9.406156035	79.21179803
CXN	IG	P1	soil	SCXNIGP1	-51.44491667	-1.7403	47.895	40.42	88.315	586.685	325	3.815	117.3725	201.8807	13.53651929	67.33333333	60	0.29	0.393333333	4.233333333	11.8635	1.116410912	5.349744246	12.97991091	8.458315283	79.24034846
CXN	IG	P2	soil	SCXNIGP2	-51.45428333	-1.7245	102.085	88.3	190.385	469.7816667	339.8333333	4.005	74.8125	128.6775	5.80136541	54.66666667	34.33333333	0.113333333	0.166666667	4.936666667	9.537	0.569087809	5.505754476	10.10608781	5.664607957	89.63561756
CXN	IG	P3	soil	SCXNIGP3	-51.45273333	-1.717516667	74.99	64.36	139.35	528.2333334	332.4166667	3.91	251.37	432.3564	30.66103164	79.33333333	49	0.373333333	0.466666667	3.796666667	15.9775	1.255942029	5.052608696	17.23344203	7.294514585	75.14143186
CXN	TF	P1	soil	SCXNTFP1	-51.46168333	-1.736766667	531.4833333	272.6816667	804.165	62.335	133.5	3.88	16.04645	27.599894	5.149003034	22.66666667	14	0.156666667	0.19	1.166666667	4.587	0.465507246	1.632173913	5.052507246	9.074145328	71.96461385
CXN	TF	P2	soil	SCXNTFP2	-51.4586	-1.738316667	488.0166667	269.73	757.7466667	81.58666667	160.6666667	3.74	19.5111	33.559092	5.871261378	27	21.33333333	0.083333333	0.186666667	1.466666667	5.654	0.431807332	1.898473998	6.085807332	7.159089382	77.2015962
CXN	TF	P3	soil	SCXNTFP3	-51.45631667	-1.739416667	556.995	234.1833333	791.1783333	59.82166667	149	3.756666667	20.1894	34.725768	8.154529692	36	18.33333333	0.09	0.213333333	1.4	5.8025	0.47511509	1.87511509	6.27761509	7.754978198	75.09815999
CXN	VZ	P1	soil	SCXNVZP1	-51.42853333	-1.780383333	14.07166667	91.88416667	105.9558333	791.0441667	103	3.843333333	146.7655	252.43666	33.94614218	54.66666667	37.66666667	0.73	0.83	1.67	10.9725	1.863580563	3.533580563	12.83608056	14.82687445	47.07625609
CXN	VZ	P2	soil	SCXNVZP2	-51.41043333	-1.771333333	16.2	148.215	164.415	751.085	84.5	4.135	69.24645	119.103894	14.04908973	46.66666667	25	0.416666667	0.416666667	1.146666667	6.27	1.061381074	2.208047741	7.331381074	14.72521505	52.60540319
CXN	VZ	P3	soil	SCXNVZP3	-51.41778333	-1.7747	11.94333333	35.55333333	47.49666667	831.0033333	121.5	4.09	82.6595	142.17434	12.41818379	51.33333333	19.66666667	0.843333333	0.746666667	1.213333333	6.325	1.806794544	3.020127877	8.131794544	22.17764115	40.21421759
JAU	CAM	P1	soil	SJAUCAMP1	-60.84361667	-3.08725	874.6083333	75.81333333	950.4216667	18.41166667	31.16666667	3.97	22.94915	39.472538	9.823122937	24.33333333	4.333333333	0.306666667	0.12	1.223333333	6.6935	0.507740835	1.731074169	7.201240835	7.555236722	70.90644542
JAU	CAM	P2	soil	SJAUCAMP2	-60.77676667	-3.079333333	895.7025	75.49	971.1925	10.8075	18	5.14	10.184475	17.517297	5.621132426	10	2	1.275	0.455	0.045	1.551	1.7642711	1.8092711	3.3152711	53.16486041	2.563811373
JAU	CAM	P3	soil	SJAUCAMP3	-60.76948333	-3.039883333	885.1554167	75.65166667	960.8070834	14.60958334	24.58333334	4.723333333	12.2759	21.114548	4	9.333333333	1.333333333	1.206666667	0.32	0.173333333	3.4265	1.556334186	1.729667519	4.982834186	31.21075675	10.5462789
JAU	IG	P1	soil	SJAUIGP1	-61.46143333	-1.461433333	20.05	177.1983333	197.2483333	588.4183333	214.3333333	3.76	68.894	118.49768	7.455570004	41	5.666666667	0.083333333	0.103333333	5.103333333	10.89	0.316163683	5.419497016	11.20616368	2.846049702	94.14558143
JAU	IG	P2	soil	SJAUIGP2	-61.46016667	-1.912933333	7.083333333	136.5183333	143.6016667	578.3983333	278	3.713333333	109.725	188.727	17.98656264	47.33333333	18	0.073333333	0.113333333	4.416666667	11.4345	0.385984655	4.802651321	11.82048465	3.282186845	91.9508319
JAU	IG	P3	soil	SJAUIGP3	-61.4529	-1.926	10.73666667	137.3833333	148.12	527.88	324	3.753333333	118.104	203.13888	18.82580446	66.33333333	14.66666667	0.12	0.176666667	5.553333333	12.7325	0.530085251	6.083418585	13.26258525	4.032949608	91.25319718
JAU	TF	P1	soil	SJAUTFP1	-61.44631667	-1.93945	29.14166667	373.6316667	402.7733333	438.56	158.6666667	3.763333333	38.58995	66.374714	9.623556106	38.33333333	8.333333333	0.093333333	0.103333333	3.813333333	10.527	0.330937766	4.1442711	10.85793777	3.059554668	92.01257592
JAU	TF	P2	soil	SJAUTFP2	-61.44468333	-1.955116667	35.78	210.6633333	246.4433333	381.39	372.1666667	3.763333333	41.6024	71.556128	5.100041254	34	15	0.1	0.096666667	5.123333333	11.6435	0.34884058	5.472173913	11.99234058	2.916503306	93.62082451
JAU	TF	P3	soil	SJAUTFP3	-61.48538333	-1.965266667	69.965	287.5716667	357.5366667	404.7966667	237.6666667	3.73	34.5401	59.408972	9.357466997	36	10.66666667	0.086666667	0.1	3.766666667	9.7295	0.32511509	4.091781756	10.05461509	3.252300865	91.68710146
