# Supplementary material for: Advancing biodiversity assessments with environmental DNA: Long‐read technologies help reveal the drivers of Amazonian fungal diversity
Source: Ecol Evol. 2020 Jun 23;10(14):7509–24. doi: 10.1002/ece3.6477 (PMC7391351; doi:10.1002/ece3.6477)
Supplement: Supplementary file 6 — Supplementary Material [file ECE3-10-7509-s006.R]

title:"Analyses_amazon_soil_metabarcoding"
author:"Camila Ritter"

##################################################
################### Install Packages###############
##################################################

# install.packages ("tidyverse", dependencies = T)
# install.packages("ggplot2", dependencies = T)
# install.packages ("gridExtra", dependencies = T)
# install.packages ("ggfortify", dependencies = T)
# install.packages ("vegan", dependencies = T)
# install.packages ("geosphere", dependencies = T)
# install.packages ("viridis", dependencies = T)
# install.packages ("Hmisc", dependencies = T)
# install.packages("mice", dependencies = T)
# install.packages("INLA", repos="https://inla.r-inla-download.org/R/stable", dep=TRUE)
# install.packages("gstat", dependencies = T)
# install.packages("lazyeval")
# install.packages("broom")
# install.packages("ecodist")
# install.packages("splancs", dependencies = T)
# source("https://bioconductor.org/biocLite.R")
# biocLite("DESeq2")
# install.packages("entropart")
# biocLite("phyloseq")

########### Library packages

#' if some packages (at the bottom of the list) fail to load with
#' "maximal number of DLLs reached" you have to set a higher value for the
#' R_MAX_NUM_DLLS=150 variable in the Renviron file. This is because some packages
#' loaded in this script have a lot of dependencies and the total number of loaded packages
#' becomes higher than allowed by default
#'
#' you can find the Renviron file under R.home() /etc/
#' setting R_MAX_NUM_DLLS=200 (pasting this into the Renviron file, saving and restarting R)
#' solves the issue for me.
#'
#' R version 3.4.3 (2017-11-30)
#' Platform: x86_64-apple-darwin15.6.0 (64-bit)
#' Running under: macOS High Sierra 10.13.3
#'

library(tidyverse)
library(gridExtra)
library(ggfortify)
library(ggplot2)
library(vegan)
library(geosphere)
library(viridis)
library(Hmisc)
library(mice)
library(stringr)
library(stringi)
library(ecodist)
library(RColorBrewer)
library(INLA)
library(sp)
library(gstat)
library(splancs)
library(broom)
library (ecodist)


### make directory to store output
dir.create("output")

######################################################
###################### Import data#####################
######################################################
#### Metadata #######

# Read in metadata
meta <- read.csv("input/meta_soil_data2.csv")

head(meta)

####### Soil variables effect###############
#########################################################


#Standarzi the variables
ncol(meta)

soil_phy_che_st <- scale(meta[,8:27])
head(soil_phy_che_st)

soil_phy_che_st <- cbind(meta[1:7], soil_phy_che_st)

# Principle component analyses
## Physical
Physical <- c("Coarse_Sand", "Fine_sand","Silt", "Clay")

Physical.pca <- prcomp(soil_phy_che_st[, Physical], center = F, scale. = F)

Physical.pca2 <- as.matrix(Physical.pca)

write.csv(Physical.pca2, "Physical.pca.csv")

screeplot(Physical.pca)
summary(Physical.pca)
Physical.PC1 <- Physical.pca$x[, 1]

## Chemical
Chemical <- c("P", "K", "Na", "Ca", "Mg", "Al", 
              "t","T","V", "m")

Chemical.pca <- prcomp(soil_phy_che_st[, Chemical], center = F, scale. = F)

Chemical.pca2 <- as.matrix(Chemical.pca)

write.csv(Chemical.pca2, "Chemical.pca.csv")

screeplot(Chemical.pca)
summary(Chemical.pca)
Chemical.pc1 <- Chemical.pca$x[, 1]

##################################
########################## Figure3
##################################
cols1 <- c("#fddbc7",
           "#5e3c99",
           "#e66101",
           "#a6dba0")

Fig3A <- autoplot(Physical.pca,
                  data = soil_phy_che_st, colour = "habitat", shape = "locality", size = 3, asp=1,
                  loadings = T, frame = T, loadings.colour = "blue", plot.background = element_blank(),
                  loadings.label = T, loadings.label.size = 5
) +
  theme(
    plot.background = element_blank(),
    panel.background = element_rect(fill = "transparent", color = "black", size = 1),
    legend.text = element_text(),
    legend.key = element_blank()
  )+ scale_fill_manual(values = cols1) + scale_color_manual(values = cols1)+
  scale_size_continuous(range = c(5,15))


Fig3B <- autoplot(Chemical.pca,
                  data = soil_phy_che_st, colour = "habitat", shape = "locality", size = 3,asp=1,
                  loadings = T, frame = T, loadings.colour = "blue", plot.background = element_blank(),
                  loadings.label = T, loadings.label.size = 5
) +
  theme(
    plot.background = element_blank(),
    panel.background = element_rect(fill = "transparent", color = "black", size = 1),
    legend.text = element_text(),
    legend.key = element_blank()
  )+ scale_fill_manual(values = cols1) + scale_color_manual(values = cols1)+
  scale_size_continuous(range = c(5,15))

fig3 <- gridExtra::grid.arrange(Fig3A,Fig3B,bottom = "PC1", left = "PC2")
ggsave("output/Fig_PCA_Habitat_and_Locality.pdf", plot = fig3, width =10, height = 12)


################# Richness 18S##################################
# read in 18S otu table
OTU_18S <- read.csv("input/18S_OTU_Fungi.csv")
head(OTU_18S)


# transform to matrix
OTU_M18S <- as.matrix(OTU_18S[, -1])
dimnames(OTU_M18S) <- list(OTU_18S[, 1], colnames(OTU_18S[, -1]))
head(OTU_M18S)


#Abundance data


Abu_18S <- phyloseq(otu_table(OTU_M18S, taxa_are_rows = TRUE),
                   sample_data(meta))


Abu_18S_d2 <- phyloseq_to_deseq2(Abu_18S,~ kind)

Abu_VST_18S <- varianceStabilizingTransformation(Abu_18S_d2, blind = T) %>% assay()

Abu_VST_18S[Abu_VST_18S < 0] <- 0

Abu_VST_18S2 <- Abu_VST_18S[-c(which(rowSums(Abu_VST_18S) == 0)), ]
head(Abu_VST_18S2)

###Shannon richness

#18S

MC18s <- MetaCommunity(OTU_M18S)

div_18S <- AlphaDiversity(MC18s, q = 1)$Communities %>% 
  data.frame(effN = .) %>% 
  rownames_to_column(var = "id") 


# read depth per sample
plot(log(sort(colSums(OTU_M18S), decreasing = T), base = 10),
     main = "seqeuncing depth 18S",
     ylab = "log_10(depth)",
     xlab = "sample by rank",
     ylim = c(0, 5)
)

############ Figure S1A

pdf("output/FigS1A_18S_raref.pdf")
rarecurve(t(OTU_M18S), step = 1000, main = "18S", ylab = "OTU", label = FALSE)
abline(v = min(colSums(OTU_M18S)), col = "red", lty = 2)
abline()
dev.off()


################# Richness COI##################################
# read in COI otu table
OTU_COI <- read.csv("input/COI_OTU_Fungi.csv")
head(OTU_COI)

# transform to matrix
OTU_MCOI <- as.matrix(OTU_COI[, -1])
dimnames(OTU_MCOI) <- list(OTU_COI[, 1], colnames(OTU_COI[, -1]))
head(OTU_MCOI)

#Abundance data


Abu_COI <- phyloseq(otu_table(OTU_MCOI, taxa_are_rows = TRUE),
                    sample_data(meta))


Abu_COI_d2 <- phyloseq_to_deseq2(Abu_COI,~ kind)

Abu_deseq_counts_COI <- estimateSizeFactors(Abu_COI_d2, type = "poscounts")

Abu_VST_COI <- varianceStabilizingTransformation(Abu_deseq_counts_COI, blind = T) %>% assay()

Abu_VST_COI[Abu_VST_COI < 0] <- 0

Abu_VST_COI2 <- Abu_VST_COI[-c(which(rowSums(Abu_VST_COI) == 0)), ]
head(Abu_VST_COI2)

###Shannon richness

#COI

MCCOI <- MetaCommunity(OTU_MCOI)

div_COI <- AlphaDiversity(MCCOI, q = 1)$Communities %>% 
  data.frame(effN = .) %>% 
  rownames_to_column(var = "id") 

# read depth per sample
plot(log(sort(colSums(OTU_MCOI), decreasing = T), base = 10),
     main = "seqeuncing depth COI",
     ylab = "log_10(depth)",
     xlab = "sample by rank",
     ylim = c(0, 5)
)

############ Figure S1B

pdf("output/FigS1B_COI_raref.pdf")
rarecurve(t(OTU_MCOI), step = 1000, main = "COI", ylab = "OTU", label = FALSE)
abline(v = min(colSums(OTU_MCOI)), col = "red", lty = 2)
abline()
dev.off()


################# Richness ITS##################################
# read in ITS otu table
OTU_ITS <- read.csv("input/ITS_OTU_Fungi.csv")
head(OTU_ITS)

# transform to matrix
OTU_MITS <- as.matrix(OTU_ITS[, -1])
dimnames(OTU_MITS) <- list(OTU_ITS[, 1], colnames(OTU_ITS[, -1]))
head(OTU_MITS)

#Abundance data


Abu_ITS <- phyloseq(otu_table(OTU_MITS, taxa_are_rows = TRUE),
                    sample_data(meta))


Abu_ITS_d2 <- phyloseq_to_deseq2(Abu_ITS,~ kind)

Abu_deseq_counts_ITS <- estimateSizeFactors(Abu_ITS_d2, type = "poscounts")

Abu_VST_ITS <- varianceStabilizingTransformation(Abu_deseq_counts_ITS, blind = T) %>% assay()

Abu_VST_ITS[Abu_VST_ITS < 0] <- 0

Abu_VST_ITS2 <- Abu_VST_ITS[-c(which(rowSums(Abu_VST_ITS) == 0)), ]
head(Abu_VST_ITS2)

###Shannon richness

#ITS

MCITS <- MetaCommunity(OTU_MITS)

div_ITS <- AlphaDiversity(MCITS, q = 1)$Communities %>% 
  data.frame(effN = .) %>% 
  rownames_to_column(var = "id") 

# read depth per sample
plot(log(sort(colSums(OTU_MITS), decreasing = T), base = 10),
     main = "seqeuncing depth ITS",
     ylab = "log_10(depth)",
     xlab = "sample by rank",
     ylim = c(0, 5)
)

############ Figure S1C

pdf("output/FigS1C_ITS_raref.pdf")
rarecurve(t(OTU_MITS), step = 1000, main = "ITS", ylab = "OTU", label = FALSE)
abline(v = min(colSums(OTU_MITS)), col = "red", lty = 2)
abline()
dev.off()


##############################################################
####################### Making tables##########################
##############################################################

########### Making richness tables

#18S

# calculate rarefied richness (based on smallest sample)


chao18S2 <-estimateR(t(OTU_M18S))
chao18S2 <-t(chao18S2)
chao18S2 <-as.data.frame(chao18S2)

chaoCOI2 <-estimateR(t(OTU_MCOI))
chaoCOI2 <-t(chaoCOI2)
chaoCOI2 <-as.data.frame(chaoCOI2)

chaoITS2 <-estimateR(t(OTU_MITS))
chaoITS2 <-t(chaoITS2)
chaoITS2 <-as.data.frame(chaoITS2)


rar_Richness_18S <- rarefy(t(OTU_M18S), sample = min(colSums(OTU_M18S)), se = F)

# make richness to dataframe
rar_Richness_18S <-
  rar_Richness_18S %>%
  data.frame(S = .) %>%
  rownames_to_column(var = "id")%>% 
  dplyr::rename(OTUS_18S = S)

rar_Richness_COI <- rarefy(t(OTU_MCOI), sample = min(colSums(OTU_MCOI)), se = F)

# make richness to dataframe
rar_Richness_COI <-
  rar_Richness_COI %>%
  data.frame(S = .) %>%
  rownames_to_column(var = "id")%>% 
  dplyr::rename(OTUS_COI = S)

rar_Richness_ITS <- rarefy(t(OTU_MITS), sample = min(colSums(OTU_MITS)), se = F)

# make richness to dataframe
rar_Richness_ITS <-
  rar_Richness_ITS %>%
  data.frame(S = .) %>%
  rownames_to_column(var = "id")%>% 
  dplyr::rename(OTUS_ITS = S)

richall <- left_join(meta[,1:5], rar_Richness_18S, by = "id")

# export richness for 18S
write.csv(rar_Richness_18S, "output/rich18S.csv")

#Pearson correlation rarefied

cor(rar_Richness_ITS$OTUS_ITS, rar_Richness_COI$OTUS_COI)#0.076
cor(rar_Richness_18S$OTUS_18S, rar_Richness_COI$OTUS_COI)#0.166
cor(rar_Richness_18S$OTUS_18S, rar_Richness_ITS$OTUS_ITS)#-0.006

#Pearson correlation Shannon diversity

cor(div_ITS$effN, div_COI$effN)#-0.025
cor(div_18S$effN, div_COI$effN)#0.355
cor(div_18S$effN, div_ITS$effN)#-0.079

#Pearson correlation Chao

cor(chaoITS2$S.chao1, chaoCOI2$S.chao1)#0.28
cor(chao18S2$S.chao1, chaoCOI2$S.chao1)#0.087
cor(chao18S2$S.chao1, chaoITS2$S.chao1)#0.08

####Correlation different estimators

#18S

cor(rar_Richness_18S$OTUS_18S, div_18S$effN)#0.91
cor(rar_Richness_18S$OTUS_18S, chao18S2$S.chao1)#0.41
cor(div_18S$effN, chao18S2$S.chao1)#0.34

#COI

cor(rar_Richness_COI$OTUS_COI, div_COI$effN)#0.73
cor(rar_Richness_COI$OTUS_COI, chaoCOI2$S.chao1)#0.90
cor(div_COI$effN, chaoCOI2$S.chao1)#0.68

#ITS

cor(rar_Richness_ITS$OTUS_ITS, div_ITS$effN)#0.95
cor(rar_Richness_ITS$OTUS_ITS, chaoITS2$S.chao1)#0.60
cor(div_ITS$effN, chaoITS2$S.chao1)#0.65

disITS  <- vegdist(as.matrix(t(comITS)), method = "jaccard")


# Mean of OTUs by habitat & lacality

#18S 

# calculate rarefied richness (based on smallest sample)

rar_Richness_18S <- chao18S2$S.obs
rar_Richness_COI <- chaoCOI2$S.obs
rar_Richness_ITS <- chaoITS2$S.obs

richall <- cbind(meta[,1:5], rar_Richness_18S, rar_Richness_COI, rar_Richness_ITS)


richall %>%
  dplyr::group_by(habitat) %>%
  dplyr::summarize(mean = round(mean(rar_Richness_18S),0))

richall %>%
  dplyr::group_by(locality) %>%
  dplyr::summarize(mean = round(mean(rar_Richness_18S),0))

richall %>%
  dplyr::group_by(kind) %>%
  dplyr::summarize(mean = round(mean(rar_Richness_18S),0))

#COI 

richall %>%
  dplyr::group_by(habitat) %>%
  dplyr::summarize(mean = round(mean(rar_Richness_COI),0))

richall %>%
  dplyr::group_by(locality) %>%
  dplyr::summarize(mean = round(mean(rar_Richness_COI),0))

richall %>%
  dplyr::group_by(kind) %>%
  dplyr::summarize(mean = round(mean(rar_Richness_COI),0))


#ITS 

richall %>%
  dplyr::group_by(habitat) %>%
  dplyr::summarize(mean = round(mean(rar_Richness_ITS),0))

richall %>%
  dplyr::group_by(locality) %>%
  dplyr::summarize(mean = round(mean(rar_Richness_ITS),0))

richall %>%
  dplyr::group_by(kind) %>%
  dplyr::summarize(mean = round(mean(rar_Richness_ITS),0))


###########################################################
#                                                         #
###   GLM soil characteristics vs. richness   #############
#                                                         #
###########################################################
# GLM
## 18S
### soil

All_richeffN <- merge(div_18S, div_ITS, by = "id")
All_richeffN <- merge(All_richeffN, div_COI, by = "id")
All_richeffN <- cbind(All_richeffN, soil_phy_che_st[,13:14], Chemical.pc1, Physical.PC1)

Litter_richeffN <- All_richeffN[1:38,]
Soil_richeffN <- All_richeffN[39:76,]

spatialm <- inla(Soil_richeffN$effN.x ~ Soil_richeffN$pH + Soil_richeffN$C + Soil_richeffN$Chemical.pc1 + Soil_richeffN$Physical.PC1,
                 family = "poisson",
                 control.predictor = list(compute = T), data = Soil_richeffN
)

ExpY <- spatialm$summary.fitted.values[, "mean"]
E1 <- (Soil_richeffN$effN.x - ExpY) / sqrt(ExpY)
N <- nrow(Soil_richeffN)
p <- length(spatialm$names.fixed)
Dispersion <- sum(E1^2) / (N - p)

Soil_richeffN$E1 <- E1
MyVar <- c("pH", "C", "Chemical.pc1", "Physical.PC1")

meta2 <- meta[39:76,]

Soil_richeffN$Xkm <- meta2$long
Soil_richeffN$Ykm <- meta2$lat
mydata <- data.frame(E1, Soil_richeffN$Xkm, Soil_richeffN$Ykm)
coordinates(mydata) <- c("Soil_richeffN.Xkm", "Soil_richeffN.Ykm")

plot(Soil_richeffN$E1 ~ Soil_richeffN$Xkm)

Loc <- cbind(Soil_richeffN$Xkm, Soil_richeffN$Ykm)
D <- dist(Loc)
hist(D, freq = T, main = "")

plot(x = sort(D), y = (1:length(D)) / length(D), type = "l")

convHull <- inla.nonconvex.hull(Loc)
mesh1 <- inla.mesh.2d(boundary = convHull, max.edge = c(100.5))
plot(mesh1)
points(Loc, coil = 1, pch = 16, cex = 1)

mesh <- mesh1
A2 <- inla.spde.make.A(mesh1, loc = Loc)
dim(A2)

spde <- inla.spde2.matern(mesh, alpha = 2)

w.index <- inla.spde.make.index(
  name = "w",
  n.spde = spde$n.spde, n.group = 1, n.repl = 1
)

N <- nrow(Soil_richeffN)
X <- data.frame(
  Intercept = rep(1, N),
  pH.std = Soil_richeffN$pH,
  C.std = Soil_richeffN$C,
  Chemical.std = Soil_richeffN$Chemical.pc1,
  Physical.std = Soil_richeffN$Physical.PC1
)

X <- as.data.frame(X)

stk2 <- inla.stack(
  tag = "Fit", data = list(y = Soil_richeffN$effN.x),
  A = list(A2, 1), effects = list(w = w.index, X = X)
)

spatialm2 <- y ~ -1 + Intercept + pH.std + C.std + Chemical.std + Physical.std

spatialm3 <- y ~ -1 + Intercept + pH.std + C.std + Chemical.std + Physical.std + f(w, model = spde)

I2s18S <- inla(spatialm2,
               family = "poisson", data = inla.stack.data(stk2),
               control.compute = list(dic = T, waic = T),
               control.predictor = list(A = inla.stack.A(stk2))
)

I3s18S <- inla(spatialm3,
               family = "poisson", data = inla.stack.data(stk2),
               control.compute = list(dic = T, waic = T),
               control.predictor = list(A = inla.stack.A(stk2))
)

dic <- c(I2s18S$dic$dic, I3s18S$dic$dic)
waic <- c(I2s18S$waic$waic, I3s18S$waic$waic)
Zs18S <- cbind(dic, waic)
rownames(Zs18S) <- c("Poisson GLM", "Poisson GLM + SPDE")
summary(I3s18S)
Zs18S 

### litter


spatialm <- inla(Litter_richeffN$effN.x ~ Litter_richeffN$pH + Litter_richeffN$C + Litter_richeffN$Chemical.pc1 + Litter_richeffN$Physical.PC1, family = "poisson", 
                 control.predictor = list(compute = T), data = Litter_richeffN)

ExpY <- spatialm$summary.fitted.values[, "mean"]
E1 <- (Litter_richeffN$effN.x - ExpY) / sqrt(ExpY)
N <- nrow(Litter_richeffN)
p <- length(spatialm$names.fixed)
Dispersion <- sum(E1^2) / (N - p)

Litter_richeffN$E1 <- E1
MyVar <- c("pH", "C", "Chemical.pc1", "Physical.PC1")

meta3 <- meta[1:38,]

Litter_richeffN$Xkm <- meta3$long
Litter_richeffN$Ykm <- meta3$lat
mydata <- data.frame(E1, Litter_richeffN$Xkm, Litter_richeffN$Ykm)
coordinates(mydata) <- c("Litter_richeffN.Xkm", "Litter_richeffN.Ykm")

plot(Litter_richeffN$E1 ~ Litter_richeffN$Xkm)

Loc <- cbind(Litter_richeffN$Xkm, Litter_richeffN$Ykm)
D <- dist(Loc)
hist(D, freq = T, main = "")

plot(x = sort(D), y = (1:length(D)) / length(D), type = "l")

convHull <- inla.nonconvex.hull(Loc)
mesh1 <- inla.mesh.2d(boundary = convHull, max.edge = c(100.5))
plot(mesh1)
points(Loc, coil = 1, pch = 16, cex = 1)

mesh <- mesh1
A2 <- inla.spde.make.A(mesh1, loc = Loc)

spde <- inla.spde2.matern(mesh, alpha = 2)

w.index <- inla.spde.make.index(
  name = "w",
  n.spde = spde$n.spde, n.group = 1, n.repl = 1
)

N <- nrow(Litter_richeffN)
X <- data.frame(
  Intercept = rep(1, N),
  pH.std = Litter_richeffN$pH,
  C.std = Litter_richeffN$C,
  Chemical.std = Litter_richeffN$Chemical.pc1,
  Physical.std = Litter_richeffN$Physical.PC1
)

X <- as.data.frame(X)

stk2 <- inla.stack(
  tag = "Fit", data = list(y = Litter_richeffN$effN.x),
  A = list(A2, 1), effects = list(w = w.index, X = X)
)

spatialm2 <- y ~ -1 + Intercept + pH.std + C.std + Chemical.std + Physical.std

spatialm3 <- y ~ -1 + Intercept + pH.std + C.std + Chemical.std + Physical.std + f(w, model = spde)

I2l18S <- inla(spatialm2,
               family = "poisson", data = inla.stack.data(stk2),
               control.compute = list(dic = T, waic = T),
               control.predictor = list(A = inla.stack.A(stk2))
)

I3l18S <- inla(spatialm3,
               family = "poisson", data = inla.stack.data(stk2),
               control.compute = list(dic = T, waic = T),
               control.predictor = list(A = inla.stack.A(stk2))
)

dic <- c(I2l18S$dic$dic, I3l18S$dic$dic)
waic <- c(I2l18S$waic$waic, I3l18S$waic$waic)
Zl18S <- cbind(dic, waic)
rownames(Zl18S) <- c("Poisson GLM", "Poisson GLM + SPDE")
summary(I3l18S)
Zl18S

## ITS
### soil

spatialm <- inla(Soil_richeffN$effN.y ~ Soil_richeffN$pH + Soil_richeffN$C + Soil_richeffN$Chemical.pc1 + Soil_richeffN$Physical.PC1,
                 family = "poisson",
                 control.predictor = list(compute = T), data = Soil_richeffN
)

ExpY <- spatialm$summary.fitted.values[, "mean"]
E1 <- (Soil_richeffN$effN.y - ExpY) / sqrt(ExpY)
N <- nrow(Soil_richeffN)
p <- length(spatialm$names.fixed)
Dispersion <- sum(E1^2) / (N - p)

Soil_richeffN$E1 <- E1
MyVar <- c("pH", "C","Chemical.pc1", "Physical.PC1")

meta2 <- meta[39:76,]

Soil_richeffN$Xkm <- meta2$long
Soil_richeffN$Ykm <- meta2$lat
mydata <- data.frame(E1, Soil_richeffN$Xkm, Soil_richeffN$Ykm)
coordinates(mydata) <- c("Soil_richeffN.Xkm", "Soil_richeffN.Ykm")

plot(Soil_richeffN$E1 ~ Soil_richeffN$Xkm)

Loc <- cbind(Soil_richeffN$Xkm, Soil_richeffN$Ykm)
D <- dist(Loc)
hist(D, freq = T, main = "")

plot(x = sort(D), y = (1:length(D)) / length(D), type = "l")

convHull <- inla.nonconvex.hull(Loc)
mesh1 <- inla.mesh.2d(boundary = convHull, max.edge = c(100.5))
plot(mesh1)
points(Loc, coil = 1, pch = 16, cex = 1)

mesh <- mesh1
A2 <- inla.spde.make.A(mesh1, loc = Loc)
dim(A2)

spde <- inla.spde2.matern(mesh, alpha = 2)

w.index <- inla.spde.make.index(
  name = "w",
  n.spde = spde$n.spde, n.group = 1, n.repl = 1
)

N <- nrow(Soil_richeffN)
X <- data.frame(
  Intercept = rep(1, N),
  pH.std = Soil_richeffN$pH,
  C.std = Soil_richeffN$C,
  Chemical.std = Soil_richeffN$Chemical.pc1,
  Physical.std = Soil_richeffN$Physical.PC1
)

X <- as.data.frame(X)

stk2 <- inla.stack(
  tag = "Fit", data = list(y = Soil_richeffN$effN.y),
  A = list(A2, 1), effects = list(w = w.index, X = X)
)

spatialm2 <- y ~ -1 + Intercept + pH.std + C.std + Chemical.std + Physical.std

spatialm3 <- y ~ -1 + Intercept + pH.std + C.std + Chemical.std + Physical.std + f(w, model = spde)

I2sITS <- inla(spatialm2,
               family = "poisson", data = inla.stack.data(stk2),
               control.compute = list(dic = T, waic = T),
               control.predictor = list(A = inla.stack.A(stk2))
)

I3sITS <- inla(spatialm3,
               family = "poisson", data = inla.stack.data(stk2),
               control.compute = list(dic = T, waic = T),
               control.predictor = list(A = inla.stack.A(stk2))
)

dic <- c(I2sITS$dic$dic, I3sITS$dic$dic)
waic <- c(I2sITS$waic$waic, I3sITS$waic$waic)
ZsITS <- cbind(dic, waic)
rownames(ZsITS) <- c("Poisson GLM", "Poisson GLM + SPDE")
summary(I3sITS)
ZsITS 

### litter


spatialm <- inla(Litter_richeffN$effN.y ~ Litter_richeffN$pH + Litter_richeffN$C + Litter_richeffN$Chemical.pc1 + Litter_richeffN$Physical.PC1, family = "poisson", 
                 control.predictor = list(compute = T), data = Litter_richeffN)

ExpY <- spatialm$summary.fitted.values[, "mean"]
E1 <- (Litter_richeffN$effN.x - ExpY) / sqrt(ExpY)
N <- nrow(Litter_richeffN)
p <- length(spatialm$names.fixed)
Dispersion <- sum(E1^2) / (N - p)

Litter_richeffN$E1 <- E1
MyVar <- c("pH","C","Chemical.pc1", "Physical.PC1")

meta3 <- meta[1:38,]

Litter_richeffN$Xkm <- meta3$long
Litter_richeffN$Ykm <- meta3$lat
mydata <- data.frame(E1, Litter_richeffN$Xkm, Litter_richeffN$Ykm)
coordinates(mydata) <- c("Litter_richeffN.Xkm", "Litter_richeffN.Ykm")

plot(Litter_richeffN$E1 ~ Litter_richeffN$Xkm)

Loc <- cbind(Litter_richeffN$Xkm, Litter_richeffN$Ykm)
D <- dist(Loc)
hist(D, freq = T, main = "")

plot(x = sort(D), y = (1:length(D)) / length(D), type = "l")

convHull <- inla.nonconvex.hull(Loc)
mesh1 <- inla.mesh.2d(boundary = convHull, max.edge = c(100.5))
plot(mesh1)
points(Loc, coil = 1, pch = 16, cex = 1)

mesh <- mesh1
A2 <- inla.spde.make.A(mesh1, loc = Loc)

spde <- inla.spde2.matern(mesh, alpha = 2)

w.index <- inla.spde.make.index(
  name = "w",
  n.spde = spde$n.spde, n.group = 1, n.repl = 1
)

N <- nrow(Litter_richeffN)
X <- data.frame(
  Intercept = rep(1, N),
  pH.std = Litter_richeffN$pH,
  C.std = Litter_richeffN$C,
  Chemical.std = Litter_richeffN$Chemical.pc1,
  Physical.std = Litter_richeffN$Physical.PC1
)

X <- as.data.frame(X)

stk2 <- inla.stack(
  tag = "Fit", data = list(y = Litter_richeffN$effN.x),
  A = list(A2, 1), effects = list(w = w.index, X = X)
)

spatialm2 <- y ~ -1 + Intercept + pH.std + C.std + Chemical.std + Physical.std

spatialm3 <- y ~ -1 + Intercept + pH.std + C.std + Chemical.std + Physical.std + f(w, model = spde)

I2lITS <- inla(spatialm2,
               family = "poisson", data = inla.stack.data(stk2),
               control.compute = list(dic = T, waic = T),
               control.predictor = list(A = inla.stack.A(stk2))
)

I3lITS <- inla(spatialm3,
               family = "poisson", data = inla.stack.data(stk2),
               control.compute = list(dic = T, waic = T),
               control.predictor = list(A = inla.stack.A(stk2))
)

dic <- c(I2lITS$dic$dic, I3lITS$dic$dic)
waic <- c(I2lITS$waic$waic, I3lITS$waic$waic)
ZlITS <- cbind(dic, waic)
rownames(ZlITS) <- c("Poisson GLM", "Poisson GLM + SPDE")
summary(I3lITS)
ZlITS

## COI
### soil

spatialm <- inla(Soil_richeffN$effN ~ Soil_richeffN$pH + Soil_richeffN$C + Soil_richeffN$Chemical.pc1 + Soil_richeffN$Physical.PC1,
                 family = "poisson",
                 control.predictor = list(compute = T), data = Soil_richeffN
)

ExpY <- spatialm$summary.fitted.values[, "mean"]
E1 <- (Soil_richeffN$effN.y - ExpY) / sqrt(ExpY)
N <- nrow(Soil_richeffN)
p <- length(spatialm$names.fixed)
Dispersion <- sum(E1^2) / (N - p)

Soil_richeffN$E1 <- E1
MyVar <- c("pH", "C","Chemical.pc1", "Physical.PC1")

meta2 <- meta[39:76,]

Soil_richeffN$Xkm <- meta2$long
Soil_richeffN$Ykm <- meta2$lat
mydata <- data.frame(E1, Soil_richeffN$Xkm, Soil_richeffN$Ykm)
coordinates(mydata) <- c("Soil_richeffN.Xkm", "Soil_richeffN.Ykm")

plot(Soil_richeffN$E1 ~ Soil_richeffN$Xkm)

Loc <- cbind(Soil_richeffN$Xkm, Soil_richeffN$Ykm)
D <- dist(Loc)
hist(D, freq = T, main = "")

plot(x = sort(D), y = (1:length(D)) / length(D), type = "l")

convHull <- inla.nonconvex.hull(Loc)
mesh1 <- inla.mesh.2d(boundary = convHull, max.edge = c(100.5))
plot(mesh1)
points(Loc, coil = 1, pch = 16, cex = 1)

mesh <- mesh1
A2 <- inla.spde.make.A(mesh1, loc = Loc)
dim(A2)

spde <- inla.spde2.matern(mesh, alpha = 2)

w.index <- inla.spde.make.index(
  name = "w",
  n.spde = spde$n.spde, n.group = 1, n.repl = 1
)

N <- nrow(Soil_richeffN)
X <- data.frame(
  Intercept = rep(1, N),
  pH.std = Soil_richeffN$oH.pc1,
  C.std = Soil_richeffN$C.pc1,
  Chemical.std = Soil_richeffN$Chemical.pc1,
  Physical.std = Soil_richeffN$Physical.PC1
)

X <- as.data.frame(X)

stk2 <- inla.stack(
  tag = "Fit", data = list(y = Soil_richeffN$effN.y),
  A = list(A2, 1), effects = list(w = w.index, X = X)
)

spatialm2 <- y ~ -1 + Intercept + pH.std + C.std + Chemical.std + Physical.std

spatialm3 <- y ~ -1 + Intercept + pH.std + C.std + Chemical.std + Physical.std + f(w, model = spde)

I2sCOI <- inla(spatialm2,
               family = "poisson", data = inla.stack.data(stk2),
               control.compute = list(dic = T, waic = T),
               control.predictor = list(A = inla.stack.A(stk2))
)

I3sCOI <- inla(spatialm3,
               family = "poisson", data = inla.stack.data(stk2),
               control.compute = list(dic = T, waic = T),
               control.predictor = list(A = inla.stack.A(stk2))
)

dic <- c(I2sCOI$dic$dic, I3sCOI$dic$dic)
waic <- c(I2sCOI$waic$waic, I3sCOI$waic$waic)
ZsCOI <- cbind(dic, waic)
rownames(ZsCOI) <- c("Poisson GLM", "Poisson GLM + SPDE")
summary(I3sCOI)
ZsCOI 

### litter


spatialm <- inla(Litter_richeffN$effN ~ Litter_richeffN$pH + Litter_richeffN$C + Litter_richeffN$Chemical.pc1 + Litter_richeffN$Physical.PC1, family = "poisson", 
                 control.predictor = list(compute = T), data = Litter_richeffN)

ExpY <- spatialm$summary.fitted.values[, "mean"]
E1 <- (Litter_richeffN$effN.x - ExpY) / sqrt(ExpY)
N <- nrow(Litter_richeffN)
p <- length(spatialm$names.fixed)
Dispersion <- sum(E1^2) / (N - p)

Litter_richeffN$E1 <- E1
MyVar <- c("pH", "C","Chemical.pc1", "Physical.PC1")

meta3 <- meta[1:38,]

Litter_richeffN$Xkm <- meta3$long
Litter_richeffN$Ykm <- meta3$lat
mydata <- data.frame(E1, Litter_richeffN$Xkm, Litter_richeffN$Ykm)
coordinates(mydata) <- c("Litter_richeffN.Xkm", "Litter_richeffN.Ykm")

plot(Litter_richeffN$E1 ~ Litter_richeffN$Xkm)

Loc <- cbind(Litter_richeffN$Xkm, Litter_richeffN$Ykm)
D <- dist(Loc)
hist(D, freq = T, main = "")

plot(x = sort(D), y = (1:length(D)) / length(D), type = "l")

convHull <- inla.nonconvex.hull(Loc)
mesh1 <- inla.mesh.2d(boundary = convHull, max.edge = c(100.5))
plot(mesh1)
points(Loc, coil = 1, pch = 16, cex = 1)

mesh <- mesh1
A2 <- inla.spde.make.A(mesh1, loc = Loc)

spde <- inla.spde2.matern(mesh, alpha = 2)

w.index <- inla.spde.make.index(
  name = "w",
  n.spde = spde$n.spde, n.group = 1, n.repl = 1
)

N <- nrow(Litter_richeffN)
X <- data.frame(
  Intercept = rep(1, N),
  pH.std = Litter_richeffN$pH,
  C.std = Litter_richeffN$C,
  Chemical.std = Litter_richeffN$Chemical.pc1,
  Physical.std = Litter_richeffN$Physical.PC1
)

X <- as.data.frame(X)

stk2 <- inla.stack(
  tag = "Fit", data = list(y = Litter_richeffN$effN.x),
  A = list(A2, 1), effects = list(w = w.index, X = X)
)

spatialm2 <- y ~ -1 + Intercept + pH.std + C.std + Chemical.std + Physical.std

spatialm3 <- y ~ -1 + Intercept + pH.std + C.std + Chemical.std + Physical.std + f(w, model = spde)

I2lCOI <- inla(spatialm2,
               family = "poisson", data = inla.stack.data(stk2),
               control.compute = list(dic = T, waic = T),
               control.predictor = list(A = inla.stack.A(stk2))
)

I3lCOI <- inla(spatialm3,
               family = "poisson", data = inla.stack.data(stk2),
               control.compute = list(dic = T, waic = T),
               control.predictor = list(A = inla.stack.A(stk2))
)

dic <- c(I2lCOI$dic$dic, I3lCOI$dic$dic)
waic <- c(I2lCOI$waic$waic, I3lCOI$waic$waic)
ZlCOI <- cbind(dic, waic)
rownames(ZlCOI) <- c("Poisson GLM", "Poisson GLM + SPDE")
summary(I3lCOI)
ZlCOI
ZlITS
Zl18S

#####################################################
#                                                   #
#              END GLM                              #
#                                                   #
#####################################################
############################################################################
## Hypothesis 2#######
##############################################################################

## Test the correlation between litter and soil and create figure 2 and figures S1 and S2.
#### 18S
# Rsquared
rsq <-
  lm(OTUS_18S.x ~ OTUS_18S.y, data = bio2) %>%
  glance() %>%
  select(adj.r.squared, p.value) %>%
  mutate_all(function(x) signif(x, 2))

pear <- cor(bio2$OTUS_18S.x, bio2$OTUS_18S.y)


############ FigureLxS18S

LxS18S <- ggplot() +
  geom_point(data = bio2, aes(x = OTUS_18S.y, y = OTUS_18S.x)) +
  geom_smooth(data = bio2, aes(x = OTUS_18S.y, y = OTUS_18S.x), method = lm) +
  xlab("Number of Soil OTU") +
  ylab("Number of Litter OTU") +
  annotate("text", x = 370, y = 500, hjust = 0, label = paste("adj.r.squared: ", rsq$adj.r.squared)) +
  annotate("text", x = 380, y = 480, hjust = 0, label = paste("p.value: ", rsq$p.value)) +
  coord_fixed() +
  theme_bw()

ggsave(filename = "output/18Slitersoil_correlation.pdf", plot = LxS18S)


## COI data
# Rsquared
rsq <-
  summary(lm(OTUS_COI.x ~ OTUS_COI.y, data = bio2)) %>%
  glance() %>%
  select(adj.r.squared, p.value) %>%
  mutate_all(function(x) signif(x, 2))

pear <- cor(bio2$OTUS_COI.x, bio2$OTUS_COI.y, use = "complete.obs")

################## FigureLxSCOI

LxSCOI <-  ggplot() +
  geom_point(data = bio2, aes(x = OTUS_COI.y, y = OTUS_COI.x)) +
  geom_smooth(data = bio2, aes(x = OTUS_COI.y, y = OTUS_COI.x), method=lm,)+
  annotate("text", x = 180, y = 420, hjust = 0, label = paste("adj.r.squared: ", rsq$adj.r.squared)) +
  annotate("text", x = 180, y = 400, hjust = 0, label = paste("p.value: ", rsq$p.value)) +
  xlab("Number of Soil OTU") +
  ylab("Number of Liter OTU") +
  coord_fixed() +
  theme_bw()

ggsave(filename = "output/COIlitersoil_correlation.pdf", plot = LxSCOI)

## ITS data
# Rsquared
rsq <-
  summary(lm(OTUS_ITS.x ~ OTUS_ITS.y, data = bio2)) %>%
  glance() %>%
  select(adj.r.squared, p.value) %>%
  mutate_all(function(x) signif(x, 2))

pear <- cor(bio2$OTUS_ITS.x, bio2$OTUS_ITS.y, use = "complete.obs")

############ FigureLxSITS

LxSITS <- ggplot() +
  geom_point(data = bio2, aes(x = OTUS_ITS.y, y = OTUS_ITS.x)) +
  geom_smooth(data = bio2, aes(x = OTUS_ITS.y, y = OTUS_ITS.x), method = lm) +
  xlab("Number of Soil OTU") +
  ylab("Number of Litter OTU") +
  annotate("text", x = 280, y = 400, hjust = 0, label = paste("adj.r.squared: ", rsq$adj.r.squared)) +
  annotate("text", x = 280, y = 380, hjust = 0, label = paste("p.value: ", rsq$p.value)) +
  coord_fixed() +
  theme_bw()

ggsave(filename = "output/ITSlitersoil_correlation.pdf", plot = LxSITS)
