# Supplementary material for: Advancing biodiversity assessments with environmental DNA: Long‐read technologies help reveal the drivers of Amazonian fungal diversity
Source: Ecol Evol. 2020 Jun 23;10(14):7509–24. doi: 10.1002/ece3.6477 (PMC7391351; doi:10.1002/ece3.6477)
Supplement: Supplementary file 7 — Supplementary Material [file ECE3-10-7509-s007.R]

install.packages("indicspecies")
install.packages("permute")
if (!requireNamespace("BiocManager", quietly = TRUE))
  install.packages("BiocManager")
BiocManager::install()
biocLite("DESeq2")
install.packages("entropart")
BiocManager::install(c("DESeq2", "phyloseq"))
install.packages("dplyr")


#Load library
library(indicspecies)
library(DESeq2)
library(entropart)
library(phyloseq)


###################Abundance data###################################

#18S

#read in OTU table

OTU_18S_m <- read.table("input/18S_OTU_indicator.txt", header=T, row.names=1, check.names = FALSE)  

rownames(meta) <- meta$id

#Abundance data


PS_18S <- phyloseq(otu_table(t(OTU_18S_m), taxa_are_rows = TRUE),
                   sample_data(meta))


PS_18S_d2 <- phyloseq_to_deseq2(PS_18S,~ kind)

VST_18S <- varianceStabilizingTransformation(PS_18S_d2, blind = T) %>% assay()

VST_18S[VST_18S < 0] <- 0

VST_18S <- VST_18S[-c(which(rowSums(VST_18S) == 0)), ]
head(VST_18S)

s18_indic = t(VST_18S)
write.csv(s18_indic, "output/s18s_indic.csv")

#COI

#read in OTU table

OTU_COI_m <- read.table("input/COI_OTU_indicator.txt", header=T, row.names=1, check.names = FALSE)  

rownames(meta) <- meta$id

PS_COI <- phyloseq(otu_table(t(OTU_COI_m), taxa_are_rows = TRUE),
                   sample_data(meta))


PS_COI_d2 <- phyloseq_to_deseq2(PS_COI,~ kind)
deseq_counts_COI <- estimateSizeFactors(PS_COI_d2, type = "poscounts")

VST_COI <- varianceStabilizingTransformation(deseq_counts_COI, blind = T) %>% assay()

VST_COI[VST_COI < 0] <- 0

VST_COI <- VST_COI[-c(which(rowSums(VST_COI) == 0)), ]
head(VST_COI)

COI_indic = t(VST_COI)
write.csv(COI_indic, "output/COI_indic.csv")

#18S

#read in OTU table

OTU_ITS_m <- read.table("input/ITS_OTU_indicator.txt", header=T, row.names=1, check.names = FALSE)  

rownames(meta) <- meta$id

#Abundance data


PS_ITS <- phyloseq(otu_table(t(OTU_ITS_m), taxa_are_rows = TRUE),
                   sample_data(meta))


PS_ITS_d2 <- phyloseq_to_deseq2(PS_ITS,~ kind)
deseq_counts_ITS <- estimateSizeFactors(PS_ITS_d2, type = "poscounts")

VST_ITS <- varianceStabilizingTransformation(deseq_counts_ITS, blind = T) %>% assay()


VST_ITS[VST_ITS < 0] <- 0

VST_ITS <- VST_ITS[-c(which(rowSums(VST_ITS) == 0)), ]
head(VST_ITS)

ITS_indic = t(VST_ITS)
write.csv(ITS_indic, "output/ITS_indic.csv")


#Load OTU table (species matrix)
#species matrix = SAMPLES IN ROWS, OTUS in columns! Example = > data(wetland)

ITS_indic = read.table("input/ITS_indic.txt", header=T, row.names=1, check.names = FALSE)     #SAMPLES IN ROWS, OTUS in columns!

COI_indic = read.table("input/COI_indic.txt", header=T, row.names=1, check.names = FALSE)     #SAMPLES IN ROWS, OTUS in columns!

s18_indic = read.table("input/s18s_indic.txt", header=T, row.names=1, check.names = FALSE)     #SAMPLES IN ROWS, OTUS in columns!
s18_indic = as.matrix(s18_indic)

#Defining the classification of sites
#groups -> means that from you OTU table (where samples are in ROWS!) the samples from site1 are the first 10 ROWS, samples from site2 are on the next 11 ROWS, and samples from site3 are on the next 9 ROWS and so on ...

loc <- c("BC","BC","BC","BC","BC","BC","BC","BC","BC","CUI","CUI","CUI","CUI","CUI","CUI","CUI","CUI","CXN","CXN","CXN","CXN","CXN","CXN","CXN","CXN","CXN","CXN","CXN","CXN","JAU","JAU","JAU","JAU","JAU","JAU","JAU","JAU","JAU","BC","BC","BC","BC","BC","BC","BC","BC","BC","CUI","CUI","CUI","CUI","CUI","CUI","CUI","CUI","CXN","CXN","CXN","CXN","CXN","CXN","CXN","CXN","CXN","CXN","CXN","CXN","JAU","JAU","JAU","JAU","JAU","JAU","JAU","JAU","JAU")
hab <- c("IG","IG","IG","TF","TF","TF","VZ","VZ","VZ","CAM","CAM","CAM","IG","IG","IG","TF","TF","CAM","CAM","CAM","IG","IG","IG","TF","TF","TF","VZ","VZ","VZ","CAM","CAM","CAM","IG","IG","IG","TF","TF","TF","IG","IG","IG","TF","TF","TF","VZ","VZ","VZ","CAM","CAM","IG","IG","IG","TF","TF","TF","CAM","CAM","CAM","IG","IG","IG","TF","TF","TF","VZ","VZ","VZ","CAM","CAM","CAM","IG","IG","IG","TF","TF","TF")
samp <- c("L","L","L","L","L","L","L","L","L","L","L","L","L","L","L","L","L","L","L","L","L","L","L","L","L","L","L","L","L","L","L","L","L","L","L","L","L","L","S","S","S","S","S","S","S","S","S","S","S","S","S","S","S","S","S","S","S","S","S","S","S","S","S","S","S","S","S","S","S","S","S","S","S","S","S","S")


#Indicator species analysis using multipatt with 9999 permutations
?multipatt

#ITS

head(ITS_indic)
#View(ITS_indic)
chaoITS <-estimateR(ITS_indic)
write.csv(chaoITS, "output/chaoITS.csv")

indITSloc = multipatt(ITS_indic, loc, control = how(nperm=9999), print.perm = T)
summary(indITSloc)

indITShap = multipatt(ITS_indic, hab, control = how(nperm=9999), print.perm = T)
summary(indITShap)

indITSsamp = multipatt(ITS_indic, samp, control = how(nperm=9999), print.perm = T)
summary(indITSsamp)

#Examining the indicator value components
summary(indITSloc, indITSloccomp=TRUE)
summary(indITShap, indITShapcomp=TRUE)
summary(indITSsamp, indITSsampcomp=TRUE)


#A = the probability that the surveyed site belongs to the target site group given the fact that the species has
#been found. This conditional probability is called the specifcity or positive
#predictive value of the species as indicator of the site group.

#B = the probability of finding the species in sites belonging to the site group.
#This second conditional probability is called the fidelity or sensitivity of the
#species as indicator of the target site group.


#COI

head(COI_indic)
#View(COI_indic)
chaoCOI <-estimateR(COI_indic)
write.csv(chaoCOI, "output/chaoCOI.csv")

indCOIloc = multipatt(COI_indic, loc, control = how(nperm=9999), print.perm = T)
summary(indCOIloc)

indCOIhab = multipatt(COI_indic, hab, control = how(nperm=9999), print.perm = T)
summary(indCOIhab)

indCOIsamp = multipatt(COI_indic, samp, control = how(nperm=9999), print.perm = T)
summary(indCOIsamp)

#Examining the indicator value components
summary(indCOIloc, indCOIloccomp=TRUE)
summary(indCOIhab, indCOIhabcomp=TRUE)
summary(indCOIsamp, indCOIsampcomp=TRUE)


#18S

head(s18_indic)
#View(s18_indic)
chao18S <-estimateR(s18_indic)
write.csv(chao18S, "output/chao18S.csv")

ind18Sloc = multipatt(s18_indic, loc, control = how(nperm=9999), print.perm = T)
summary(ind18Sloc)

ind18Shab = multipatt(s18_indic, hab, control = how(nperm=9999), print.perm = T)
summary(ind18Shab)

ind18Ssamp = multipatt(s18_indic, samp, control = how(nperm=9999), print.perm = T)
summary(ind18Ssamp)

#Examining the indicator value components
summary(ind18Sloc, ind18Sloccomp=TRUE)
summary(ind18Shab, ind18Shabcomp=TRUE)
summary(ind18Ssamp, ind18Ssampcomp=TRUE)


#Find ubiquitous taxa; if p value = NA then these OTUs are ubiquitous and occcuring in all sites.
#ITS
write.csv(indITSloc$sign, file ="output/ITS_sppindicloc.csv") 
write.csv(indITShap$sign, file ="output/ITS_sppindichab.csv") 
write.csv(indITSsamp$sign, file ="output/ITS_sppindicsamp.csv") 
#COI
write.csv(indCOIloc$sign, file ="output/COI_sppindicloc.csv") 
write.csv(indCOIhab$sign, file ="output/COI_sppindichab.csv") 
write.csv(indCOIsamp$sign, file ="output/COI_sppindicsamp.csv") 
#18s
write.csv(ind18Sloc$sign, file ="output/18S_sppindicloc.csv") 
write.csv(ind18Shab$sign, file ="output/18S_sppindichab.csv") 
write.csv(ind18Ssamp$sign, file ="output/18S_sppindicsamp.csv") 


####Classify the indicator OTUs

#ITS
tax <- read.csv("input/ITS_Funi_Tax.csv")
head(tax)
#sample
ITS_sppindicsamp <- read.csv("output/ITS_sppindicsamp2.csv")
head(ITS_sppindicsamp)
ITS_sppindicsamp <- full_join(ITS_sppindicsamp, tax, by = "OTU.ID")
head(ITS_sppindicsamp)
write.csv(ITS_sppindicsamp, file ="output/ITS_sppindicsamp.csv") 
#Locality
ITS_sppindicloc <- read.csv("output/ITS_sppindicloc2.csv")
head(ITS_sppindicloc)
ITS_sppindicloc <- full_join(ITS_sppindicloc, tax, by = "OTU.ID")
head(ITS_sppindicloc)
write.csv(ITS_sppindicloc, file ="output/ITS_sppindicloc.csv") 
#Habitat
ITS_sppindichab <- read.csv("output/ITS_sppindichab2.csv")
head(ITS_sppindichab)
ITS_sppindichab <- full_join(ITS_sppindichab, tax, by = "OTU.ID")
head(ITS_sppindichab)
write.csv(ITS_sppindichab, file ="output/ITS_sppindichab.csv") 

#COI
tax <- read.csv("input/COI_Fungi_Tax.csv")
head(tax)
#sample
COI_sppindicsamp <- read.csv("output/COI_sppindicsamp2.csv")
head(COI_sppindicsamp)
COI_sppindicsamp <- full_join(COI_sppindicsamp, tax, by = "OTU.ID")
head(COI_sppindicsamp)
write.csv(COI_sppindicsamp, file ="output/COI_sppindicsamp.csv") 
#Locality
COI_sppindicloc <- read.csv("output/COI_sppindicloc2.csv")
head(COI_sppindicloc)
COI_sppindicloc <- full_join(COI_sppindicloc, tax, by = "OTU.ID")
head(COI_sppindicloc)
write.csv(COI_sppindicloc, file ="output/COI_sppindicloc.csv") 
#Habitat
COI_sppindichab <- read.csv("output/COI_sppindichab2.csv")
head(COI_sppindichab)
COI_sppindichab <- full_join(COI_sppindichab, tax, by = "OTU.ID")
head(COI_sppindichab)
write.csv(COI_sppindichab, file ="output/COI_sppindichab.csv") 

#18S
tax <- read.csv("input/18S_Fungi_Tax.csv")
head(tax)
#sample
s18S_sppindicsamp <- read.csv("output/18S_sppindicsamp2.csv")
head(s18S_sppindicsamp)
s18S_sppindicsamp <- full_join(s18S_sppindicsamp, tax, by = "OTU.ID")
head(s18S_sppindicsamp)
write.csv(s18S_sppindicsamp, file ="output/18S_sppindicsamp.csv") 
#Locality
s18S_sppindicloc <- read.csv("output/18S_sppindicloc2.csv")
head(s18S_sppindicloc)
s18S_sppindicloc <- full_join(s18S_sppindicloc, tax, by = "OTU.ID")
head(s18S_sppindicloc)
write.csv(s18S_sppindicloc, file ="output/18S_sppindicloc.csv") 
#Habitat
s18S_sppindichab <- read.csv("output/18S_sppindichab2.csv")
head(s18S_sppindichab)
s18S_sppindichab <- full_join(s18S_sppindichab, tax, by = "OTU.ID")
head(s18S_sppindichab)
write.csv(s18S_sppindichab, file ="output/18S_sppindichab.csv") 


####Jpin table with taxonomy and sequences

#ITS
tax <- read.csv("input/ITS_Funi_Tax.csv")
head(tax)
Seq <- read.csv("output/ITS_Seq.csv")
head (Seq)
ITS_Seq_Tax <- full_join(Seq, tax, by = "OTU.ID")
head(ITS_Seq_Tax)
write.csv(ITS_Seq_Tax, file ="output/ITS_Seq_Tax.csv")

#18S
tax <- read.csv("input/18S_Fungi_Tax.csv")
head(tax)
Seq <- read.csv("output/18S_Seq.csv")
head (Seq)
s18S_Seq_Tax <- full_join(Seq, tax, by = "OTU.ID")
head(s18S_Seq_Tax)
write.csv(s18S_Seq_Tax, file ="output/18S_Seq_Tax.csv") 

#COI
tax <- read.csv("input/COI_Fungi_Tax.csv")
head(tax)
Seq <- read.csv("output/COI_Seq.csv")
head (Seq)
COI_Seq_Tax <- full_join(Seq, tax, by = "OTU.ID")
head(COI_Seq_Tax)
write.csv(COI_Seq_Tax, file ="output/COI_Seq_Tax.csv") 
